# Supplementary material for: Cooperative stochastic binding and unbinding explain synaptic size dynamics and statistics
Source: PLoS Comput Biol. 2017 Jul 13;13(7):e1005668. doi: 10.1371/journal.pcbi.1005668 (PMC5546711; doi:10.1371/journal.pcbi.1005668)
Supplement: S1 Code — (ZIP) [file pcbi.1005668.s006.zip]

Archive with 3 entries (3 files):
- Contact_Process_with_alpha.m
- langmuir_model.m
- bidirectional_cooperative_model.m
