# Supplementary material for: Cooperative stochastic binding and unbinding explain synaptic size dynamics and statistics
Source: PLoS Comput Biol. 2017 Jul 13;13(7):e1005668. doi: 10.1371/journal.pcbi.1005668 (PMC5546711; doi:10.1371/journal.pcbi.1005668)
Supplement: S1 Code — (ZIP) [file pcbi.1005668.s006.zip › Contact_Process_with_alpha.m]

%%%%parameter setting%%%

N=50;%N*N is total matrix size%
n_synapse=3500;%number of synapses%
steps=1500;%total number of time steps%
dt=1;%the size of each time step%
lambda_on=0.493;
alpha=0.0007;
k_off=0.5;
v=0:1:8;
k_on=lambda_on*v/8+alpha;%k_on is a vector that contains the binding rate coefficient value for each number of occupied neighboring sites.
p_off=k_off*dt;%p_off is the binding probability 
p_on=k_on*dt;%p_on is the unbinding probabilty
Y=zeros(n_synapse,1);% Y is a vestor that is used to save the number of bound molecules (synaptic size) for each synapse at the final time point%

%%%Simulation of the trajectory of each syanpse in time%%%

for K=1:1:n_synapse
f=1;%f counts number of steps%
S=zeros(N,N);%S is the matrix that represents the postsynaptic density%  
SS=zeros(N+2,N+2);%SS is the matrix that contains S with the addition of one row or column to each border of S%
SS(2:N+1,2:N+1)=S;
M=zeros(N,N);%matrix M is used to define k_on and k_off for vacant and occupied sites respectively
n=zeros((steps)/dt+1,1);%n represents the number of bound sites in each step for the simulated synapse

    for t=dt:dt:steps
R=rand(N,N);%R is a  matrix of uniformly distributed random numbers between 0 and 1 used for the implementation of the probability simulation.

%%%Calculating the number of occupied nearest neighbors for each site%%%

S_up=SS(1:N,2:N+1);% The matrix S_up represent the number of occupied nearest neighbors up to each site. 
S_down=SS(3:N+2,2:N+1);% The matrix S_down represent the number of occupied nearest neighbors down to each site.
S_left=SS(2:N+1,1:N);% The matrix S_left represent the number of occupied nearest neighbors on the left to each site.
S_right=SS(2:N+1,3:N+2);% The matrix S_right represent the number of occupied nearest neighbors on the right of each site.
S_upright=SS(1:N,3:N+2);% The matrix S_upright represent the number of occupied nearest neighbors up-right to each site.
S_downleft=SS(3:N+2,1:N);% The matrix S_downleft represent the number of occupied nearest neighbors down-left to each site.
S_downright=SS(3:N+2,3:N+2);% The matrix S_downright represent the number of occupied nearest neighbors down-right to each site.
S_upleft=SS(1:N,1:N);% The matrix S_upleft represent the number of occupied nearest neighbors up-left to each site.

S_count=S_up+S_down+S_left+S_right+S_upright+S_downright+S_downleft+S_upleft;%The matrix S_count represents the total number of occupied nearest neighbors for each site.  
o=find(S==1);
k=find(S==0);
M(o)=p_off;
M(k)=p_on(S_count(k)+1);
S(R<M)=1-S(R<M);%for each site, if the probability calculted is lower than the value of the same site in matrix M,the site changes its binding state.
SS(2:N+1,2:N+1)=S;
n(f+1,1) = nnz(S);
f=f+1; 
    end
Y(K,1)=n((steps)/dt,1);
end

%%%plotting the trajectory of one synapse in time%%%
time=0:dt:steps;
figure; plot(time,n)
xlabel('time');
ylabel('synaptic size');

%%%Plotting the probability distribution function of all the syanpses%%%
[H,X]=hist(Y,20);
dX = X(2)-X(1);
H_n = H./sum(H)./dX;
figure;plot(X,H_n,'*-');
xlabel('synaptic size');
ylabel('PDF');
figure;semilogy(X,H_n,'*-');
xlabel('synaptic size');
ylabel('PDF in semilogarithmic scale');

%%%Plotting the scaled probability distribution function of all synapses%%%
std1=std(Y);
mean1=mean(Y);
Y_n= (Y-mean1)/std1;
[h,x]=hist(Y_n,20);
dx = x(2)-x(1);
h_n = h./sum(h)./dx;
figure;plot(x,h_n,'*-');
xlabel('Scaled synaptic size');
ylabel('PDF');
figure;semilogy(x,h_n,'*-');
xlabel('Scaled synaptic size');
ylabel('PDF in semilogarithmic scale');
